# Supplementary material for: Paranasal Sinus Morphometry for Forensic Sex Estimation: A Computed Tomography Study of 499 Individuals with a Cross-Validated, Transparently Reported Machine Learning Model
Source: Diagnostics (Basel). 2026 Jun 22;16(12):1928. doi: 10.3390/diagnostics16121928 (PMC13298097; doi:10.3390/diagnostics16121928)
Supplement: Supplementary file 1 [file diagnostics-16-01928-s001.zip]

Archive with 1 entries (1 files):
- diagnostics-4377221-supplementary.pdf
